# Supplementary material for: If you move, I move: The social influence effect on residential mobility
Source: PLoS One. 2022 Jul 6;17(7):e0270783. doi: 10.1371/journal.pone.0270783 (PMC9258896; doi:10.1371/journal.pone.0270783)
Supplement: S1 File — (ZIP) [file pone.0270783.s001.zip]

Archive with 16 entries (14 files):
- Scripts/ABM/
- Scripts/ABM/Analyze_SI_ERS_ABM_PLOSONE_v0_1.R
- Scripts/ABM/data_plosone_SI.RDS
- Scripts/ABM/patches_values.txt
- Scripts/ABM/README_ABM.txt
- Scripts/ABM/SI_ERS_ABM_PLOSONE_v0_1.nlogo
- Scripts/Causal Inference/
- Scripts/Causal Inference/1_Preprocess.R
- Scripts/Causal Inference/2_Match.R
- Scripts/Causal Inference/3_1_Analyze.R
- Scripts/Causal Inference/3_2_Analyze.R
- Scripts/Causal Inference/4_Descriptives.R
- Scripts/Causal Inference/5_Table.R
- Scripts/Causal Inference/6_1_Robustness.R
- Scripts/Causal Inference/6_2_Robustness.R
- Scripts/Causal Inference/README_CI.txt
