# Supplementary material for: If you move, I move: The social influence effect on residential mobility
Source: PLoS One. 2022 Jul 6;17(7):e0270783. doi: 10.1371/journal.pone.0270783 (PMC9258896; doi:10.1371/journal.pone.0270783)
Supplement: S1 File — (ZIP) [file pone.0270783.s001.zip › Scripts/ABM/Analyze_SI_ERS_ABM_PLOSONE_v0_1.R]

# Title: Analyze ABM data                                                          #
# Paper: If you move, I move - The social influence effect on residential mobility #
# Journal: PloSONE                                                                 #
# Version: 0.1                                                                     #
# Authors: Alex G. de la Prada and Eduardo Tapia                                   #
# Date of last update: 26/Nov/2021                                                 #
# Required packages: data.table, ggplot2, and pathwork                             #
# Required file: ABM experimental data  as CSV files                               #
#----------------------------------------------------------------------------------#

# (1) Setup ---------------------------------------------------------------

# Libraries
library(data.table)
library(ggplot2)

# Read RDS Data withof authors' data used in the paper
datasim <- readRDS("data_plosone_SI.RDS") # <- CHANGE THIS LOCATION DEPENDING ON WERE YOU STORE OUR DATA

# Read CSV data generated by NetLogo using BehaviorSpace
# datasim <- fread("file_ABM.csv",        # <- CHANGE THIS LOCATION DEPENDING ON WERE YOU STORE THE DATA
#                  header=TRUE,
#                  skip=6,
#                  select=c("[run number]", "experiment", "[step]", "index_of_dissimilarity", "strength_si"),
#                  col.names=c("run", "experiment", "t", "index_of_dissimilarity", "strength_si"),
#                  key=c("run", "experiment", "t"))[index_of_dissimilarity!=0] # (Dissimilarity is measured every 50 ticks)

# Create binned-time variable
datasim[, "t_binned" := cut(t, breaks=unique(quantile(t, probs=seq(0,1,by=0.01))), include.lowest=TRUE, labels=FALSE)]

# (2) Plot ----------------------------------------------------------------

# Create plotting dataset
dtplot <- datasim[, .("mean_diss" = mean(index_of_dissimilarity),
                      "se" = sd(index_of_dissimilarity)/sqrt(.N)), by=c("t_binned", "strength_si")]

# (c) Plot
p1 <- ggplot(dtplot, aes(x=t_binned, y=mean_diss , color=as.character(strength_si), fill=as.character(strength_si))) +
  geom_line(size=1) +
  geom_ribbon(aes(ymin=mean_diss-(2*se), ymax=mean_diss+(2*se))) +
  scale_color_manual(values=c("0"="black", "0.05"="#bae4bc", "0.1"="#7bccc4", "0.15"="#43a2ca", "0.2"="#0868ac")) +
  scale_fill_manual(values=c("0"="black", "0.05"="#bae4bc", "0.1"="#7bccc4", "0.15"="#43a2ca", "0.2"="#0868ac")) +
  guides(color="none") +
  labs(x="Time (Binned)", y="E(Dissimilarity)", color="", fill="SI Strength") +
  theme(legend.position=c(1, 0.28))
ggsave("abm.jpeg", plot=p1, width=5.5, height=6)

# End of the script -------------------------------------------------------
