# Supplementary material for: If you move, I move: The social influence effect on residential mobility
Source: PLoS One. 2022 Jul 6;17(7):e0270783. doi: 10.1371/journal.pone.0270783 (PMC9258896; doi:10.1371/journal.pone.0270783)
Supplement: S1 File — (ZIP) [file pone.0270783.s001.zip › Scripts/ABM/patches_values.txt]

0	5	0	5	1
6	11	0	5	2
12	17	0	5	3
18	23	0	5	4
24	29	0	5	5
30	35	0	5	6
36	41	0	5	7
42	47	0	5	8
0	5	6	11	9
6	11	6	11	10
12	17	6	11	11
18	23	6	11	12
24	29	6	11	13
30	35	6	11	14
36	41	6	11	15
42	47	6	11	16
0	5	12	17	17
6	11	12	17	18
12	17	12	17	19
18	23	12	17	20
24	29	12	17	21
30	35	12	17	22
36	41	12	17	23
42	47	12	17	24
0	5	18	23	25
6	11	18	23	26
12	17	18	23	27
18	23	18	23	28
24	29	18	23	29
30	35	18	23	30
36	41	18	23	31
42	47	18	23	32
0	5	24	29	33
6	11	24	29	34
12	17	24	29	35
18	23	24	29	36
24	29	24	29	37
30	35	24	29	38
36	41	24	29	39
42	47	24	29	40
0	5	30	35	41
6	11	30	35	42
12	17	30	35	43
18	23	30	35	44
24	29	30	35	45
30	35	30	35	46
36	41	30	35	47
42	47	30	35	48
0	5	36	41	49
6	11	36	41	50
12	17	36	41	51
18	23	36	41	52
24	29	36	41	53
30	35	36	41	54
36	41	36	41	55
42	47	36	41	56
0	5	42	47	57
6	11	42	47	58
12	17	42	47	59
18	23	42	47	60
24	29	42	47	61
30	35	42	47	62
36	41	42	47	63
42	47	42	47	64
