# Supplementary material for: If you move, I move: The social influence effect on residential mobility
Source: PLoS One. 2022 Jul 6;17(7):e0270783. doi: 10.1371/journal.pone.0270783 (PMC9258896; doi:10.1371/journal.pone.0270783)
Supplement: S1 File — (ZIP) [file pone.0270783.s001.zip › Scripts/ABM/README_ABM.txt]

README_ABM.txt
---------------------------------
This README file will guide you through the ABM code submitted to PloSONE.


INDEX
---------------------------------
	(1) INFO
	(2) WHAT IS THIS MODEL ABOUT?
	(3) HOW TO OPEN THE MODEL
	(4) REPLICATING RESULTS
	(5) CODE STRUCTURE
	(6) BIBLIOGRAPHY


(1) INFO
---------------------------------
- Name of file: SI_ERS_ABM_PLOSONE_v0_1.nlogo
- Title of ABM: Social Influence in residential out-mobility and Ethnic Residential Segregation
- Version: 0.1
- Authors: Àlex G. de la Prada and Eduardo Tapia
- License: Creative Commons (CC)
- Paper: If you move, I move - The social influence effect on residential mobility
- Journal: PloSONE
- Date of last update: 26/Nov/2021
- Required software: NetLogo (v6.2.1)
- Required plugins: None.
- Required file: patches_values.txt
- Additional file: Analyze_SI_ERS_ABM_PLOSONE_v0_1.R
- Additional file: data_plosone_SI.RDS


(2) WHAT IS THIS MODEL ABOUT?
---------------------------------
This model is a first approximation to study the effects of social influence (SI) in residential out-mobility on Ethnic Residential Segregation (ERS). The decision has been to keep the model as simple as possible to improve comprehensibility of the code while still being informative about the research question of the main paper. The model is mainly based on Schelling's (1971) spatial proximity model (SPM), in which households belonging to one of two groups, reds and greens, decide where they want to move according to the group share in their immediate spaces. If the share of same-group neighbors in households' most proximate space is lower than 50%, households leave their current spot (a.k.a. the homophily rule). Moreover, households at the start of the simulation are randomly arranged in a grid, which causes ERS, our main macro-outcome of analysis, to be always low at the beginning of each simulation. Hence, our study aims at detailing how ERS deviates from this random state and changes as a result of households' interactions through time. We measure ERS using the Dissimilarity index (Taeuber and Taeuber 1976).

To include SI in the model, we introduce an extra procedure to the SPM in which households that observe a neighbor leaving following the homophily rule figure out whether to follow the neighbor and move or to stay instead. The way we have implemented SI is so that we can vary its force, analogous to our concept of strength of SI in the paper. Thus, when the force of SI is zero, our model is basically the SPM, and households only move according to the homophily rule. Conversely, when the strength of SI is greater than zero, households' mobility is due to both the homophily rule and SI (i.e., SPM+SI model).

Finally, one important difference with Schelling's SPM is that dissatisfied (unhappy) households move randomly to any available house in our model, instead of moving to the most proximate house according to their current location that satisfies the homophily rule. The reason for this is due to our interest in focusing in the paper exclusively on out-mobility, which is the behavior that we have empirical results about and for which we want to study the macro-consequences on segregation in this ABM.


(3) HOW TO OPEN THE MODEL
---------------------------------
The model has been built using the NetLogo software (v6.2.1) (Wilensky 1999). To open it, you will need to install NetLogo 6.2.1 in your system. In addition, you have to make sure to store the 'patches_values.txt' file in the same folder where the .nlogo model is stored. This file is internally used by the model to construct neighborhoods analogous to 'administrative neighborhoods,' which are necessary to calculate the Dissimilarity index.


(4) REPLICATING RESULTS
---------------------------------
Once the model is opened in NetLogo, to run a simulation simply click on the buttons 'SETUP' and 'GO' sequentially. It is very important that you click them in this order everytime you want to observe a new run of the model. Also note that, for all simulations, the stop condition forces the simulation to automatically halt at the 1e5 tick.

To replicate results, go to 'Tools > BehaviorSpace.' A new window will open with an experiment setting ready to run. By clicking 'Edit,' you will be able to see the combinations of parameters tested in the experiment as well as the number of repetitions run for each combination. To create your own data, select the experiment and click on 'Run.' Another window will open, in which we suggest that you mark the 'Table output' square and unmark the rest. After clicking 'OK,' a new window will open asking for the folder to store results. In order to use the provided file in R to analyze the data, we suggest that you store results in CSV format, which you can do by typing 'my_data.csv' as the name of the file (please, do not forget to include the extension '.CSV' in the name of the file). Finally, note that the substantial piece of information collected in the experiment is the Index of Dissimilarity, which is measured every fifty ticks to accelerate the simulations.

The 'Analyze_SI_ERS_ABM_PLOSONE_v0_1.R' file is intended to replicate the plots of Fig 7 in the RESULTS section of the paper using the data from the experimental runs. Note that there are certain libraries that you will require installing in order to execute the code smoothly (see file). By default, the script reads the data of our own experiments (data_plosone.RDS). However, you can also read in your own data from NetLogo, simply make sure to indicate the correct location of the CSV file you generate using BehaviorSpace in the .R file. The code was built using the R software (v4.1.2) (RCoreTeam 2021) using the RStudio IDE (v2021.09.1).


(5) CODE STRUCTURE
---------------------------------
Knowing NetLogo is a requirement to fully understand the code. However, a general sense of what the code does (available in the 'Code' tab in NetLogo) can be derived as follows. Concretely, the code is split into five different sections, (A)-(D), which are now explained.

· (A): The first section of the code contains the statement of the variables. Variables are split into macro-variables ('globals') and agent-variables, which are themselves split into houses-variables ('patches-own') and households-variables ('turtles-own'). The macro-variables are involved in the measurement of the Dissimilarity index, similarly to the houses-variables that are involved in the creation of the district neighborhoods (section E). Households-variables are relevant for their behavioral rule (section D).

· (B): The second section is about the World setup, i.e. the code that is involved in the creation of the neighborhoods, houses, and households, including their assignment to a group (either 'green' or 'red') along which the homophily rule is applied. The values of the sliders present in the 'Interface' tab of NetLogo determine the following features of the World:

- perc_groups: The share of each group (0.5, the default, means 50% share of reds and greens). This slider is kept fixed.
- perc_vacancies: The share of available vacancies (0.3, the default, means 30% of the houses in the world are empty). This slider is kept fixed.
- homophily_tao: Following Schelling (1971), the threshold rule that guides households' homophily. It is also kept fixed.
- strength_si: Slider determining the strength of SI. It can vary between 0, meaning no SI at all (i.e., without SI), and 0.20, meaning SPM+SI.
- Dissimilarity index: A box indicating the Dissimilarity index present in the World every 50 ticks.

· (C): The third section of the code is about the Simulation setup, i.e. the set of instructions that NetLogo executes for a number of discrete times (each one called a 'tick') once the World is setup. Most importantly, our model follows asynchronous updating, meaning that only one agent is called to follow their homophily run for every tick. Due to SI, the maximum number of people that may move in a tick is 9, i.e. a household and the household's eight neighbors (see next). Multiple cascades in a given tick were avoided due to deep recursive loops leading to Stack Overflow errors. Finally, please note that the maximum number of ticks in any run is 1e5.

· (D): The fourth section of the code is about the collection of procedures done by households to decide whether to stay or move. This is split into three main procedures:

- homophily: This procedure follows exactly the threshold rule in the SPM (see above).
- move_homophily: This procedure simply tells unsatisfied households according to the homophily rule to leave their house and move randomly to any uninhabited house (see above).
- social_influence: This procedure is called by 'move_homophily' and asks household's eight surrounding neighbors to also move or to stay by flipping a "coin" (a real number between 0 and 0.99 with uniform probability) and move if the resultant value is below the 'strength_si' slider.

· (E): The last code section is relevant only to (1) create the administrative-like neighborhoods in the World and (2) to calculate the Dissimilarity index every 50 ticks. Please, note that, due to the 'patches_values.txt' file used to create the neighborhoods, the dimensions of the World must be kept at 47x47 and patch-size 9 with the center at the bottom-left corner of the World.


(6) BIBLIOGRAPHY
---------------------------------
Schelling, T. C. 1971. "Dynamic models of segregation." Journal of Mathematical Sociology. 1(2):143-186.
Taeuber, K. E. and Taeuber, A. F. 1976. "A practitioner's perspective on the Index of Dissimilarity." American Sociological Review. 41(5):884-889.

R Core Team. 2021. "R: A Language and Environment for Statistical Computing." Vienna, Austria. Retrieved from https://www.R-project.org/
Wilensky, U. 1999. "NetLogo." http://ccl.northwestern.edu/netlogo/. Center for Connected Learning and Computer-Based Modeling, Northwestern University, Evanston, IL. 

---------------------------------
End of the README file.
---------------------------------
