# Supplementary material for: If you move, I move: The social influence effect on residential mobility
Source: PLoS One. 2022 Jul 6;17(7):e0270783. doi: 10.1371/journal.pone.0270783 (PMC9258896; doi:10.1371/journal.pone.0270783)
Supplement: S1 File — (ZIP) [file pone.0270783.s001.zip › Scripts/Causal Inference/1_Preprocess.R]

# Title: Preprocess data for causal inference in 'Social Influence'                #
# Paper: If you move, I move - The social influence effect on residential mobility #
# Journal: PloSONE                                                                 #
# Version: 0.1                                                                     #
# Authors: �lex G. de la Prada and Eduardo Tapia                                   #
# Date of last update: 23/Nov/2021                                                 #
#----------------------------------------------------------------------------------#
#----------------------------------------------------------------------------------#

# (1) Prepare population --------------------------------------------------

# Sample selection
vars <- c("year",         # 1) Individuals are observed at least three consecutive years
          "moved",        # 2) Individuals do not move during t and t+1 
          "ethnic")       # 3) Individuals are second-generation Swedes/EU-15 at t
lead1vars <- paste("lead1", vars[vars!="ethnic"], sep="_")

dtsample <- copy(micro[, c("ID", vars), with=FALSE])
setkey(dtsample, ID, year)
dtsample[, (lead1vars) := shift(.SD, type="lead", n=1, fill=NA), by=ID, .SDcols=c(vars[vars!="ethnic"])]
dtsample[, "lead2_year" := shift(year, type="lead", n=2, fill=NA), by=ID]

# Apply filters
dtsample[, "to_include1" := fifelse((lead1_year==year+1)&(lead2_year==year+2), TRUE, FALSE)]
dtsample[, "to_include2" := fifelse(moved==0&lead1_moved==0, TRUE, FALSE)]
dtsample[, "to_include3" := fifelse(ethnic%in%c("sweden", "nsw"), TRUE, FALSE)]
dtsample <- dtsample[to_include1==TRUE&to_include2==TRUE&to_include3==TRUE]
dtsample[, c(vars[vars!="year"], lead1vars, "lead2_year", grep("^to_include", x=names(dtsample), value=TRUE)) := NULL]

# (2) Prepare outcomes ----------------------------------------------------

# Prepare dataset to work on
dtexp <- copy(micro[, c("ID", "year", "moved", areas, "westernmoved"), with=FALSE])
setkey(dtexp, ID, year)

# Dynamic assemble: allocate outcome (t+2) at the year of the covariates (t)
setkey(dtexp, ID, year)
dtexp[, "lead2_moved" := shift(moved, type="lead", n=2, fill=NA), by=ID]

# (3) Prepare interventions -----------------------------------------------

# Create lag areas
lag_areas <- paste("lag1", areas, sep="_")
setkey(dtexp, ID, year)
dtexp[, (lag_areas) := shift(.SD, type="lag", n=1, fill=NA), by=ID, .SDcols=c(areas)]

for(i in 1:length(areas)){
  
  # Inmovers and Outmovers
  dtin <- dtexp[!is.na(get(areas[i])), .("inmov" = sum(westernmoved)), by=c(areas[i], "year")]
  dtout <- dtexp[!is.na(get(lag_areas[i])), .("outmov" = sum(westernmoved)), by=c(lag_areas[i], "year")]
  
  # Merge
  dtmov <- merge(dtin, dtout, by.x=c(areas[i], "year"), by.y=c(lag_areas[i], "year"), all=TRUE) # Full join
  names(dtmov)[names(dtmov)=="inmov"] <- paste("in_west", areas[i], sep="_")
  names(dtmov)[names(dtmov)=="outmov"] <- paste("out_west", areas[i], sep="_")
  
  dtexp <- merge(dtexp, dtmov, by=c(areas[i], "year"), all.x=TRUE) # Left join
  
}

# (a) Interventions: (a1) >=1 outmovers and 0 inmovers; (a2) no change
dtexp[out_west_BostrutaNr>0&in_west_BostrutaNr==0,  "tsocinfluence" := 1]
dtexp[out_west_BostrutaNr==0&in_west_BostrutaNr==0, "tsocinfluence" := 0]

# (b) Interventions: (b1) >=1 outmovers closer and not 0 farther; (b2) >=1 outmovers farther and 0 closer
dtexp[out_west_BostrutaNr>0&out_west_Bostruta400Nr==out_west_BostrutaNr&in_west_BostrutaNr==0&in_west_Bostruta400Nr==0,          "tmagdist1" := 1]
dtexp[out_west_BostrutaNr==0&out_west_Bostruta200Nr>0&in_west_BostrutaNr==0&in_west_Bostruta200Nr==0,                            "tmagdist1" := 0]
dtexp[out_west_Bostruta200Nr>0&out_west_Bostruta400Nr==out_west_Bostruta200Nr&in_west_Bostruta200Nr==0&in_west_Bostruta400Nr==0, "tmagdist2" := 1]
dtexp[out_west_Bostruta200Nr==0&out_west_Bostruta300Nr>0&in_west_Bostruta200Nr==0&in_west_Bostruta300Nr==0,                      "tmagdist2" := 0]
dtexp[out_west_Bostruta300Nr>0&out_west_Bostruta400Nr==out_west_Bostruta300Nr&in_west_Bostruta300Nr==0&in_west_Bostruta400Nr==0, "tmagdist3" := 1]
dtexp[out_west_Bostruta300Nr==0&out_west_Bostruta400Nr>0&in_west_Bostruta300Nr==0&in_west_Bostruta400Nr==0,                      "tmagdist3" := 0]

# (c) Interventions: (c1) >=n outmovers; (c2) <n outmovers
dtexp[out_west_BostrutaNr>=2&in_west_BostrutaNr==0, "tquantity1" := 1]
dtexp[out_west_BostrutaNr<2&in_west_BostrutaNr==0,  "tquantity1" := 0]
dtexp[out_west_BostrutaNr>=3&in_west_BostrutaNr==0, "tquantity2" := 1]
dtexp[out_west_BostrutaNr<3&in_west_BostrutaNr==0,  "tquantity2" := 0]
dtexp[out_west_BostrutaNr>=4&in_west_BostrutaNr==0, "tquantity3" := 1]
dtexp[out_west_BostrutaNr<4&in_west_BostrutaNr==0,  "tquantity3" := 0]

# Causal assemble: allocate interventions (t+1) at the year of the covariates (t)
treatments <- grep("^t", x=names(dtexp), value=TRUE)
lead1_treatments <- paste("lead1", treatments, sep="_")
setkey(dtexp, ID, year)
dtexp[, (lead1_treatments) := shift(.SD, type="lead", n=1, fill=NA), by=ID, .SDcols=c(treatments)]

# Remove columns
dtexp[, c("westernmoved", lag_areas, treatments, grep("^in_", x=names(dtexp), value=TRUE), grep("^out_", x=names(dtexp), value=TRUE)) := NULL]

# (4) Prepare covariates --------------------------------------------------

# (a) Area-level covariates
for(i in 1:length(areas)){
  
  # Compute (1) pr. nonwestern; (2) median disposable income (logged); (3) Number of people living
  dtarea <- micro[, .("pr_nonwhite" = sum(nonwestern)/.N,
                      "log_median_disp_income" = log1p(as.numeric(median(disp_income))),
                      "N" = .N), by=c(areas[i], "year")]
  
  # Column names
  names(dtarea)[names(dtarea)=="pr_nonwhite"] <- paste("pr_nonwhite", areas[i], sep="_")
  names(dtarea)[names(dtarea)=="log_median_disp_income"] <- paste("log_median_disp_income", areas[i], sep="_")
  names(dtarea)[names(dtarea)=="N"] <- paste("N", areas[i], sep="_")
  
  # Allocate to working dataset
  dtexp <- merge(dtexp, dtarea, by=c(areas[i], "year"), all.x=TRUE) # Left joint
  dtexp[, areas[i] := NULL]
  
}

# (b) Individual-level covariates
ind_covs <- c("civil", "family", "ethnic", "age", "years_educ", "disp_income", "tenure_type", "stay", "county")
dtexp <- merge(dtexp, micro[, c("ID", "year", ind_covs), with=FALSE], by=c("ID", "year"), all.x=TRUE) # Left join

# Transform 'disposable income' into log (add 1 to those with 0)
dtexp[, "log_disp_income" := log1p(disp_income)]
dtexp[, "disp_income" := NULL]

# Create 'length of stay' variable (number of years between movements)
dtexp[, "length_stay" := ave(stay, cumsum(stay==0), FUN=cumsum), by=ID]
dtexp[, "stay" := NULL]

# Transform qualitative covariates to factors
dtexp[, "civil" := as.factor(civil)][, "civil" := relevel(civil, ref="other")]
dtexp[, "family" := as.factor(family)][, "family" := relevel(family, ref="other")]
dtexp[, "ethnic" := as.factor(ethnic)][, "ethnic" := relevel(ethnic, ref="nsw")]
dtexp[, "tenure_type" := as.factor(tenure_type)][, "tenure_type" := relevel(tenure_type, ref="renter")]

# Final touches
ind_covs[ind_covs=="disp_income"] <- "log_disp_income"
ind_covs[ind_covs=="stay"] <- "length_stay"

# (5) Store each treatment into separate lists ----------------------------

j <- 1
data <- vector(mode="list", length=length(treatments)*uniqueN(dtexp$county))
for(c in unique(dtexp$county)){
  for(i in 1:length(treatments)){
    
    # Determine area-level covariates
    if(substr(treatments[i], 1, 4)!="tmag") {area_covs <- grep("BostrutaNr$", x=names(dtexp), value=TRUE)}
    if(treatments[i]=="tmagdist1") {area_covs <- grep("BostrutaNr$", x=names(dtexp), value=TRUE)}
    if(treatments[i]=="tmagdist2") {area_covs <- grep("Bostruta200Nr$", x=names(dtexp), value=TRUE)}
    if(treatments[i]=="tmagdist3") {area_covs <- grep("Bostruta300Nr$", x=names(dtexp), value=TRUE)}
    
    # Determine all needed columns
    cols <- c("ID", 
              "year", 
              "lead2_moved", 
              lead1_treatments[i], 
              ind_covs, 
              area_covs)
    
    # Assign outcomes, treatments, and covariates to population of interest
    data[[j]] <- merge(dtsample, dtexp[!is.na(get(lead1_treatments[i]))&county==c, c(cols), with=FALSE], by=c("ID", "year")) # Inner join
    
    # Rename area-level covariate names
    names(data[[j]])[grep("^pr_nonwhite", x=names(data[[j]]))] <- "pr_nonwhite"
    names(data[[j]])[grep("^log_median", x=names(data[[j]]))] <- "log_median_disp_income"
    names(data[[j]])[grep("^N", x=names(data[[j]]))] <- "N"
    
    # Remove factors not in use
    data[[j]] <- droplevels(data[[j]])
    j <- j+1
    
  }
}

# Want to check number in treatment variable?
# for(i in 1:length(data)){print(data[[i]][, .N, by=c(lead1_treatments[i])])}

# Free memory
rm("dtin", "dtout", "dtmov", "dtarea", "dtexp", "dtsample", "micro")

# End of the script -------------------------------------------------------
