# Supplementary material for: If you move, I move: The social influence effect on residential mobility
Source: PLoS One. 2022 Jul 6;17(7):e0270783. doi: 10.1371/journal.pone.0270783 (PMC9258896; doi:10.1371/journal.pone.0270783)
Supplement: S1 File — (ZIP) [file pone.0270783.s001.zip › Scripts/Causal Inference/2_Match.R]

# Title: Matching for 'Social Influence'                                           #
# Paper: If you move, I move - The social influence effect on residential mobility #
# Journal: PloSONE                                                                 #
# Version: 0.1                                                                     #
# Authors: �lex G. de la Prada and Eduardo Tapia                                   #
# Date of last update: 23/Nov/2021                                                 #
#----------------------------------------------------------------------------------#
#----------------------------------------------------------------------------------#

# (1) Apply coarsened exact matching --------------------------------------

todrop <- c("ID", "year", "lead2_moved", "weight", "county")
j <- 1
for(i in 1:length(data)){
  
  print(paste0("Experiment: ", tclean[j]))
  years <- sort(unique(data[[i]]$year))
  
  for(t in years){
    
    # (1) Define bins
    cuts <- cem_cuts()
    groups <- cem_groups
    
    # (2) Apply CEM
    cem_matched <- cem(treatment=lead1_treatments[j],
                       data=data[[i]][year==t],
                       drop=todrop,
                       cutpoints=cuts,
                       grouping=groups)
    
    # (3) Store weights
    data[[i]][year==t, "weight" := cem_matched$w] # weights
    
  }
  
  # Update j
  j <- if(j<length(treatments)) {j+1} else {1} # Update j to loop all over the treatments every time a new county occurs (repeated below)
}

# Want to override current weights?
# for(i in 1:length(data)){data[[i]][, "weight" := NULL]}

# Want to save 'data.rds'?
saveRDS(data, file="Social Influence/data.rds")

# (2) Check CEM performance -----------------------------------------------

j <- 1
for(i in 1:length(data)){
  
  print(paste0("Experiment: ", tclean[j]))
  years <- sort(unique(data[[i]]$year))
  
  for(t in years){
    
    # Detect which variables are covariates
    covs <- names(data[[i]])[!names(data[[i]])%in%c(todrop, lead1_treatments[j])]
    
    # Define bins
    cuts <- cem_cuts()
    groups <- cem_groups
    
    # (a) Diagnostic 'L1' multihistogram measure (before and after CEM)
    L1_before <- L1.meas(group=data[[i]][year==t, get(lead1_treatments[j])],
                         data=data[[i]][year==t],
                         drop=c(todrop, lead1_treatments[j]),
                         breaks=cuts,
                         grouping=groups)$L1
    L1_after <- L1.meas(group=data[[i]][year==t, get(lead1_treatments[j])],
                        data=data[[i]][year==t],
                        drop=c(todrop, lead1_treatments[j]),
                        breaks=cuts,
                        grouping=groups,
                        weights=data[[i]][year==t, weight])$L1
    
    # (b) Diagnostic 'Pr. control/treated pruned' (after CEM)
    Pr0 <- nrow(data[[i]][year==t&get(lead1_treatments[j])==0&weight==0])/nrow(data[[i]][year==t])
    Pr1 <- nrow(data[[i]][year==t&get(lead1_treatments[j])==1&weight==0])/nrow(data[[i]][year==t])
    
    # (c) Diagnostic 'Absolute difference in means/proportions' (before and after CEM)
    for(c in covs){
      diffs <- diffMeans(x=data[[i]][year==t, get(c)], 
                         treat=data[[i]][year==t, get(lead1_treatments[j])], 
                         wt=data[[i]][year==t, weight],
                         na.rm=TRUE)
      
      # Results
      res <- list("experiment"=tclean[j],
                  "county"=unique(data[[i]]$county),
                  "year"=t,
                  "Pr0"=Pr0,
                  "Pr1"=Pr1,
                  "L1_before"=L1_before,
                  "L1_after"=L1_after,
                  "covariate"=c,
                  "before"=diffs[[1]],
                  "after"=diffs[[2]],
                  "category"=diffs[[3]])
      data_cem <- if(i==1&t==years[1]&c==covs[1]) {res} else {rbindlist(list(data_cem, res), use.names=TRUE)}
    }
  }
  
  # Update j
  j <- if(j<length(treatments)) {j+1} else {1} # Update j to loop all over the treatments every time a new county occurs
}


# Final touches
data_cem[is.na(category), "category" := covariate]
data_cem[, "experiment" := ordered(as.factor(experiment), levels=tclean)]
setcolorder(data_cem, c("experiment", "county", "year", "covariate", "category", "before", "after"))
setorder(data_cem, experiment, covariate)

# Write 'data_cem.csv'
fwrite(data_cem, file="Social Influence/data_cem.csv")

# (3) Plot ----------------------------------------------------------------

# Arrange results to be plotted easily
dtl1 <- melt(unique(data_cem, by=c("county", "experiment", "year", "L1_before", "L1_after")),
             id.vars=c("county", "experiment", "year"),
             measure.vars=patterns("^L1"),
             variable.name="moment",
             value.name="value")
dtl1[, "moment" := fifelse(moment=="L1_before", "before", "after")]
dtl1[, "moment" := ordered(as.factor(moment), levels=c("before", "after"))]
dtl1[, "experiment" := ordered(as.factor(experiment), levels=tclean)]

dtpruned <- melt(unique(data_cem, by=c("county", "experiment", "year", "Pr0", "Pr1")),
                 id.vars=c("county", "experiment", "year"),
                 measure.vars=patterns("^Pr"),
                 variable.name="moment",
                 value.name="value")
dtpruned[, "moment" := fifelse(moment=="Pr0", "Control", "Treated")]
dtpruned[, "moment" := ordered(as.factor(moment), levels=c("Control", "Treated"))]
dtpruned[, "experiment" := ordered(as.factor(experiment), levels=tclean)]

dtdiff <- melt(data_cem, 
               id.vars=c("county", "experiment", "year", "category"), 
               measure.vars=c("before", "after"), 
               variable.name="moment", 
               value.name="diff")
dtdiff[, "moment" := ordered(as.factor(moment), levels=c("before", "after"))]
dtdiff[, "experiment" := ordered(as.factor(experiment), levels=tclean)]

for(c in unique(dtl1$county)){
  p1 <- ggplot(dtdiff[county==c], aes(x=moment, y=diff, group=interaction(category, year))) +
    geom_line(alpha=0.3) +
    geom_point(color="grey") +
    geom_hline(yintercept=0.1, color="black") +
    scale_y_continuous(breaks=seq(0, 3, by=0.2)) +
    labs(x="", y="Absolute (stdz. mean/prop.)\ndifference") +
    facet_grid(cols=vars(experiment)) +
    mytheme
  p2 <- ggplot(dtl1[county==c], aes(x=moment, y=value, group=year)) +
    geom_line(alpha=0.3) +
    geom_point(color="grey") +
    scale_y_continuous(breaks=seq(0, 1, by=0.1)) +
    labs(x="", y="L1") +
    facet_grid(cols=vars(experiment)) +
    mytheme
  p3 <- ggplot(dtpruned[county==c], aes(x=year, y=value, fill=moment, color=moment)) +
    geom_col(position="dodge") +
    scale_x_continuous(breaks=seq(1998, 2017, by=2)) +
    scale_y_continuous(breaks=seq(0, 1, by=0.1)) +
    scale_fill_manual(name="group", values=c("Control"="grey", "Treated"="white")) +
    scale_color_manual(name="group", values=c("Control"="white", "Treated"="black")) +
    facet_grid(cols=vars(experiment)) +
    labs(x="", y="Pr. pruned") +
    mytheme +
    theme(axis.text.x=element_text(angle=90, vjust=0.5), legend.position=c(0.05, 1), legend.key.size=unit(0.5, "cm"), legend.title=element_blank())
  plot_cem <- p1/p2/p3
  ggsave(paste0("Social Influence/diags_", c, ".jpeg"), plot=plot_cem, width=18, height=9)
}

# End of the script -------------------------------------------------------
