# Supplementary material for: If you move, I move: The social influence effect on residential mobility
Source: PLoS One. 2022 Jul 6;17(7):e0270783. doi: 10.1371/journal.pone.0270783 (PMC9258896; doi:10.1371/journal.pone.0270783)
Supplement: S1 File — (ZIP) [file pone.0270783.s001.zip › Scripts/Causal Inference/3_1_Analyze.R]

# Title: Analyses for Stockholm county for 'Social Influence'                      #
# Paper: If you move, I move - The social influence effect on residential mobility #
# Journal: PloSONE                                                                 #
# Version: 0.1                                                                     #
# Authors: �lex G. de la Prada and Eduardo Tapia                                   #
# Date of last update: 23/Nov/2021                                                 #
#----------------------------------------------------------------------------------#
#----------------------------------------------------------------------------------#

# (1) Apply average treatment effect --------------------------------------

j <- 1
for(i in 1:length(data)){
  
  form <- as.formula(paste("lead2_moved", lead1_treatments[j], sep="~"))
  
  # (a) Raw
  fit <- summary(lm(form, data=data[[i]]))
  raw <- coefficients(fit)[2,1]
  
  # (b) CEM
  do1 <- data[[i]][get(lead1_treatments[j])==1, weighted.mean(lead2_moved, w=weight)]
  do0 <- data[[i]][get(lead1_treatments[j])==0, weighted.mean(lead2_moved, w=weight)]
  fit <- summary(lm(form, data=data[[i]], weights=weight))
  betas <- coefficients(fit)
  
  # Store results
  res <- list("experiment"=tclean[j],
              "county"=unique(data[[i]]$county),
              "att"=betas[2,1],
              "stderr"=betas[2,2],
              "t"=betas[2,3],
              "pvalue"=betas[2,4],
              "sigma"=fit$sigma,
              "att_raw"=raw,
              "do1"=do1,
              "do0"=do0)
  data_att <- if(i==1) {res} else {rbindlist(list(data_att, res), use.names=TRUE)}
  
  # Update j
  j <- if(j<length(treatments)) {j+1} else {1} # Update j to loop all over the treatments every time a new county occurs
}

for(i in c(1, 8)){ # Social influence datasets corresponding to Malmo and Goteborg
  # Heterogeneity across density
  raw <- coefficients(summary(lm(lead2_moved~lead1_tsocinfluence, data=data[[i]][N<=15])))[2,1]
  fit <- summary(lm(lead2_moved~lead1_tsocinfluence, data=data[[i]][N<=15], weights=weight))
  betas <- coefficients(fit)
  res1 <- list("experiment"="<=15",
               "county"=unique(data[[i]]$county),
               "att"=betas[2,1],
               "stderr"=betas[2,2],
               "t"=betas[2,3],
               "pvalue"=betas[2,4],
               "sigma"=fit$sigma,
               "att_raw"=raw)
  
  raw <- coefficients(summary(lm(lead2_moved~lead1_tsocinfluence, data=data[[i]][N>15&N<=30])))[2,1]
  fit <- summary(lm(lead2_moved~lead1_tsocinfluence, data=data[[i]][N>15&N<=30], weights=weight))
  betas <- coefficients(fit)
  res2 <- list("experiment"="[16-30]",
               "county"=unique(data[[i]]$county),
               "att"=betas[2,1],
               "stderr"=betas[2,2],
               "t"=betas[2,3],
               "pvalue"=betas[2,4],
               "sigma"=fit$sigma,
               "att_raw"=raw)
  
  raw <- coefficients(summary(lm(lead2_moved~lead1_tsocinfluence, data=data[[i]][N>30])))[2,1]
  fit <- summary(lm(lead2_moved~lead1_tsocinfluence, data=data[[i]][N>30], weights=weight))
  betas <- coefficients(fit)
  res3 <- list("experiment"=">30",
               "county"=unique(data[[i]]$county),
               "att"=betas[2,1],
               "stderr"=betas[2,2],
               "t"=betas[2,3],
               "pvalue"=betas[2,4],
               "sigma"=fit$sigma,
               "att_raw"=raw)
  
  # Heterogeneity across ethnic compositions
  raw <- coefficients(summary(lm(lead2_moved~lead1_tsocinfluence, data=data[[i]][pr_nonwhite==0])))[2,1]
  fit <- summary(lm(lead2_moved~lead1_tsocinfluence, data=data[[i]][pr_nonwhite==0], weights=weight))
  betas <- coefficients(fit)
  res4 <- list("experiment"="0%",
               "county"=unique(data[[i]]$county),
               "att"=betas[2,1],
               "stderr"=betas[2,2],
               "t"=betas[2,3],
               "pvalue"=betas[2,4],
               "sigma"=fit$sigma,
               "att_raw"=raw)
  
  raw <- coefficients(summary(lm(lead2_moved~lead1_tsocinfluence, data=data[[i]][pr_nonwhite>0&pr_nonwhite<=0.1])))[2,1]
  fit <- summary(lm(lead2_moved~lead1_tsocinfluence, data=data[[i]][pr_nonwhite>0&pr_nonwhite<=0.1], weights=weight))
  betas <- coefficients(fit)
  res5 <- list("experiment"="(0-10%]",
               "county"=unique(data[[i]]$county),
               "att"=betas[2,1],
               "stderr"=betas[2,2],
               "t"=betas[2,3],
               "pvalue"=betas[2,4],
               "sigma"=fit$sigma,
               "att_raw"=raw)
  
  raw <- coefficients(summary(lm(lead2_moved~lead1_tsocinfluence, data=data[[i]][pr_nonwhite>0.1])))[2,1]
  fit <- summary(lm(lead2_moved~lead1_tsocinfluence, data=data[[i]][pr_nonwhite>0.1], weights=weight))
  betas <- coefficients(fit)
  res6 <- list("experiment"=">10%",
               "county"=unique(data[[i]]$county),
               "att"=betas[2,1],
               "stderr"=betas[2,2],
               "t"=betas[2,3],
               "pvalue"=betas[2,4],
               "sigma"=fit$sigma,
               "att_raw"=raw)
  
  # Store results
  data_att <- rbindlist(list(data_att, res1, res2, res3, res4, res5, res6), use.names=TRUE, fill=TRUE)
}

# Final touches
data_att[, "experiment" := ordered(as.factor(experiment), levels=tclean)]
data_att[, "county" := fifelse(county=="12", "Malmö", "Göteborg")]
data_att[, "county" := ordered(as.factor(county), levels=c("Göteborg", "Malmö"))]
setkey(data_att, county, experiment)

# Write 'data_att.csv'
fwrite(data_att, file="Social Influence/R&R/data_att.csv")

# (2) Plot ----------------------------------------------------------------

# Setup reference standard errors+sigmas (different depending on type of experiment)
dtate <- copy(data_att[-c(1,14), c("county", "experiment", "att", "stderr", "sigma")])
dtate[, c("ref_beta", "ref_stderr", "ref_sigma") := shift(.SD, type="lead", n=1, fill=NA), .SDcols=c("att", "stderr", "sigma")]
dtate[c(3,6,9,12,15,18,21,24), c("ref_beta", "ref_stderr", "ref_sigma") := NA]

# (a) Compute distance between referent betas
dtate[, "dist_betas" := att-ref_beta]

# (b) Compute std. error of betas-distance for non-nested OLS models (Clogg et al. 1995)
dtate[, "dist_stderr" := sqrt(abs((stderr^2)-((ref_stderr^2)*(sigma/ref_sigma))))]
dtate[, "dist_zscore" := dist_betas/dist_stderr]

# (c) Assign p-values of beta-distances
dtate[, "dist_pvalue" := round(2*pnorm(q=abs(dist_zscore), lower.tail=FALSE), digits=4)]

# Prepare working dataset
dtplot <- melt(data_att,
               id.vars=c("county", "experiment", "stderr", "pvalue"),
               measure.vars=patterns("^att"),
               variable.name="type_ate",
               value.name="effect")
dtplot[, "max" := effect+(stderr*1.96)]
dtplot[, "min" := effect-(stderr*1.96)]
dtplot[, "pvalue2" := fifelse(round(pvalue, digits=2)<0.001, "(<0.001)", paste0("(", round(pvalue, digits=2),")"))]
dtplot[type_ate=="att_raw", "pvalue2" := NA]
dtplot[type_ate=="att_raw", "max" := NA]
dtplot[type_ate=="att_raw", "min" := NA]
dtplot[type_ate=="att_raw", "type" := "Raw"]
dtplot[type_ate=="att", "type" := "CEM+LPM"]
dtplot[, "type" := ordered(as.factor(type), levels=c("Raw", "CEM+LPM"))]
# Look at dtate$dist_pvalue
dtplot[type=="CEM+LPM", "pvalue_dist" := .(NA,               # Malmo
                                           "***", "***", NA,
                                           "**",  "NS",  NA,
                                           "***", "NS",  NA,
                                           "***", "**",  NA,
                                           NA,               # Goteborg
                                           "**",  "NS",  NA,
                                           "***", "NS",  NA,
                                           "***", "NS",  NA,
                                           "***", "NS",  NA)]
dtplot[, "experiment_county" := paste0(experiment, "\n(", county, ")")]
dtplot[, "experiment_county" := ordered(as.factor(experiment_county), levels=unique(dtplot$experiment_county))]

# Plot
p1 <- ggplot(dtplot[experiment==tclean[1]], aes(x=county, y=effect, fill=type, group=type)) +
  geom_hline(yintercept=0) +
  geom_point(shape=21, size=5.5, color="black", stroke=1, position=position_dodge(width=0.2)) +
  geom_errorbar(aes(ymin=min, ymax=max), width=0.2, position=position_dodge(width=0.2)) +
  geom_text(aes(label=pvalue2, fontface="italic"), nudge_x=0.2, size=3) +
  scale_fill_manual(values=c("Raw"="white", "CEM+LPM"="black")) +
  labs(x="Social influence", y=expression(P(moved["X=1"]) - P(moved["X=0"])), fill="") +
  mytheme +
  theme(legend.position=c(0.15,1.04))

p2 <- ggplot(dtplot[experiment%in%tclean[2:4]&type=="CEM+LPM"], aes(x=experiment_county, y=effect)) +
  geom_hline(yintercept=0) +
  geom_point(shape=21, size=3.5, fill="black", stroke=1, position=position_dodge(width=0.2)) +
  geom_errorbar(aes(ymin=min, ymax=max), width=0.1, position=position_dodge(width=0.2)) +
  geom_text(aes(label=pvalue2, fontface="italic"), nudge_x=0.35, size=3) +
  geom_signif(xmin=c(1,2,4,5), x=c(2,3,5,6), y=c(0.012, 0.011, 0.0125, 0.011), annotations=c("***", "***", "**", "NS")) +
  scale_y_continuous(breaks=seq(0, 0.012, by=0.004)) +
  coord_cartesian(ylim=c(0, 0.014)) +
  labs(x="Marginal distance", y=expression(P(moved["X=1"]) - P(moved["X=0"])), fill="") +
  mytheme +
  theme(legend.position=c(1,1.03))

p3 <- ggplot(dtplot[experiment%in%tclean[5:7]&type=="CEM+LPM"], aes(x=experiment_county, y=effect)) +
  geom_hline(yintercept=0) +
  geom_point(shape=21, size=3.5, fill="black", stroke=1, position=position_dodge(width=0.2)) +
  geom_errorbar(aes(ymin=min, ymax=max), width=0.1, position=position_dodge(width=0.2)) +
  geom_text(aes(label=pvalue2, fontface="italic"), nudge_x=0.35, size=3) +
  geom_signif(xmin=c(1,2,4,5), x=c(2,3,5,6), y=c(0.01, 0.0113, 0.0105, 0.0134), annotations=c("**", "NS", "***", "NS")) +
  scale_y_continuous(breaks=seq(0, 0.014, by=0.004)) +
  coord_cartesian(ylim=c(0, 0.014)) +
  labs(x="Marginal number outmovers (in 100m x 100m)", y=expression(P(moved["X=1"]) - P(moved["X=0"])), fill="") +
  mytheme +
  theme(legend.position=c(0.1,1.04))

p4 <- ggplot(dtplot[experiment%in%tclean[8:10]&type=="CEM+LPM"], aes(x=experiment_county, y=effect)) +
  geom_hline(yintercept=0) +
  geom_point(shape=21, size=3.5, fill="black", stroke=1, position=position_dodge(width=0.2)) +
  geom_errorbar(aes(ymin=min, ymax=max), width=0.1, position=position_dodge(width=0.2)) +
  geom_text(aes(label=pvalue2, fontface="italic"), nudge_x=0.35, size=3) +
  geom_signif(xmin=c(1,2,4,5), x=c(2,3,5,6), y=c(0.0095, 0.0045, 0.0097, 0.007), annotations=c("***", "NS", "***", "NS")) +
  coord_cartesian(ylim=c(-0.002, 0.011)) +
  labs(x="Number inhabitants (in 100m x 100m)", y=expression(P(moved["X=1"]) - P(moved["X=0"])), fill="") +
  mytheme +
  theme(legend.position=c(1,1.04))

p5 <- ggplot(dtplot[experiment%in%tclean[11:13]&type=="CEM+LPM"], aes(x=experiment_county, y=effect)) +
  geom_hline(yintercept=0) +
  geom_point(shape=21, size=3.5, fill="black", stroke=1, position=position_dodge(width=0.2)) +
  geom_errorbar(aes(ymin=min, ymax=max), width=0.1, position=position_dodge(width=0.2)) +
  geom_text(aes(label=pvalue2, fontface="italic"), nudge_x=0.35, size=3) +
  geom_signif(xmin=c(1,2,4,5), x=c(2,3,5,6), y=c(0.008, 0.005, 0.0076, 0.0065), annotations=c("***", "**", "***", "NS")) +
  coord_cartesian(ylim=c(0, 0.009)) +
  labs(x="Percentage minority (in 100m x 100m)", y=expression(P(moved["X=1"]) - P(moved["X=0"])), fill="") +
  mytheme +
  theme(legend.position=c(1,1.02))

plot_att <- (p1/p3)|(p4/p2/p5) & theme(text=element_text(size=11))
ggsave("Social Influence/R&R/att.jpeg", plot=plot_att, width=14, height=8)

# End of the script -------------------------------------------------------
