# Supplementary material for: If you move, I move: The social influence effect on residential mobility
Source: PLoS One. 2022 Jul 6;17(7):e0270783. doi: 10.1371/journal.pone.0270783 (PMC9258896; doi:10.1371/journal.pone.0270783)
Supplement: S1 File — (ZIP) [file pone.0270783.s001.zip › Scripts/Causal Inference/4_Descriptives.R]

# Title: Prepare descriptive statistics for 'Social Influence'                     #
# Paper: If you move, I move - The social influence effect on residential mobility #
# Journal: PloSONE                                                                 #
# Version: 0.1                                                                     #
# Authors: �lex G. de la Prada and Eduardo Tapia                                   #
# Date of last update: 23/Nov/2021                                                 #
#----------------------------------------------------------------------------------#
#----------------------------------------------------------------------------------#

# (0) Setup ---------------------------------------------------------------

# Get data (one county at a time)
# dt <- copy(data[[1]])  # Stockholm
# dt <- copy(data[[8]])  # Goteborg
# dt <- copy(data[[15]]) # Malmo

# Determine covariate columns to report
cols <- c("age",
          "years_educ",
          "log_disp_income",
          "pr_nonwhite",
          "log_median_disp_income",
          "N",
          "single",
          "married",
          "divorced",
          "with_children",
          "no_children",
          "sweden",
          "nsw",
          "renter",
          "owner",
          "length_stay")

# Create binary columns for categorical covariates
dt[, "single" := fifelse(civil=="single", 1, 0)]
dt[, "married" := fifelse(civil%in%c("married", "registered_partner"), 1, 0)]
dt[, "divorced" := fifelse(civil%in%c("divorced", "widow", "other"), 1, 0)]
dt[, "with_children" := fifelse(family%in%c("child_under_18", "child_above_18"), 1, 0)]
dt[, "no_children" := fifelse(family=="no_children", 1, 0)]
dt[, "sweden" := fifelse(ethnic=="sweden", 1, 0)]
dt[, "nsw" := fifelse(ethnic=="nsw", 1, 0)]
dt[, "renter" := fifelse(tenure_type=="renter", 1, 0)]
dt[, "owner" := fifelse(tenure_type=="owner", 1, 0)]

# (1) Compute descriptives ------------------------------------------------

# (a) Compute (Weighted) Mean, median, 1Q, 3Q, variance of full/matched samples
stats <- c("Mean", "Median", "1Q", "3Q", "Variance")
dtstats <- vector(mode="list", length=length(stats)*2)

# Full sample
dtstats[[1]] <- dt[, lapply(.SD, mean, na.rm=TRUE), .SDcols=c(cols), by=c("lead1_tsocinfluence")][, ":="("stat"=stats[1], "sample"="(Full)")]
dtstats[[2]] <- dt[, lapply(.SD, median, na.rm=TRUE), .SDcols=c(cols), by=c("lead1_tsocinfluence")][, ":="("stat"=stats[2], "sample"="(Full)")]
dtstats[[3]] <- dt[, lapply(.SD, quantile, probs=0.25, na.rm=TRUE), .SDcols=c(cols), by=c("lead1_tsocinfluence")][, ":="("stat"=stats[3], "sample"="(Full)")]
dtstats[[4]] <- dt[, lapply(.SD, quantile, probs=0.75, na.rm=TRUE), .SDcols=c(cols), by=c("lead1_tsocinfluence")][, ":="("stat"=stats[4], "sample"="(Full)")]
dtstats[[5]] <- dt[, lapply(.SD, var, na.rm=TRUE), .SDcols=c(cols), by=c("lead1_tsocinfluence")][, ":="("stat"=stats[5], "sample"="(Full)")]

# Matched sample
dtstats[[6]] <- dt[, lapply(.SD, weighted.mean, na.rm=TRUE, w=weight), .SDcols=c(cols), by=c("lead1_tsocinfluence")][, ":="("stat"=stats[1], "sample"="(Matched)")]
dtstats[[7]] <- dt[, lapply(.SD, matrixStats::weightedMedian, na.rm=TRUE, w=weight), .SDcols=c(cols), by=c("lead1_tsocinfluence")][, ":="("stat"=stats[2], "sample"="(Matched)")]
dtstats[[8]] <- dt[, lapply(.SD, reldist::wtd.quantile, na.rm=TRUE, q=0.25, weight=weight), .SDcols=c(cols), by=c("lead1_tsocinfluence")][, ":="("stat"=stats[3], "sample"="(Matched)")]
dtstats[[9]] <- dt[, lapply(.SD, reldist::wtd.quantile, na.rm=TRUE, q=0.75, weight=weight), .SDcols=c(cols), by=c("lead1_tsocinfluence")][, ":="("stat"=stats[4], "sample"="(Matched)")]
dtstats[[10]] <- dt[, lapply(.SD, matrixStats::weightedVar, na.rm=TRUE, w=weight), .SDcols=c(cols), by=c("lead1_tsocinfluence")][, ":="("stat"=stats[5], "sample"="(Matched)")]

# (b) One-row-per-covariate tables
for(i in 1:length(dtstats)){
  dtstats[[i]] <- dcast(dtstats[[i]], stat+sample~lead1_tsocinfluence, value.var=cols)
}

data_stats <- rbindlist(dtstats, use.names=TRUE)
data_stats <- melt(data_stats,
                   id.vars=c("stat", "sample"),
                   measure.vars=patterns(c("0$", "1$")),
                   variable.name="covariate",
                   value.name=c("Control", "Treated"))
data_stats <- dcast(data_stats, 
                    covariate~stat+sample, 
                    value.var=c("Control", "Treated"), 
                    sep=" ")
data_stats[, "covariate" := cols]

# (c) Compute counts of treated/control
countsfull <- dt[, .("N" = .N), by=lead1_tsocinfluence]
countsmatch <- dt[weight>0, .("N" = .N), by=lead1_tsocinfluence]

counts <- list("covariate"="N_ind",
               "Control Mean (Full)"=countsfull[1,2][[1]],
               "Treated Mean (Full)"=countsfull[2,2][[1]],
               "Control Mean (Matched)"=countsmatch[1,2][[1]],
               "Treated Mean (Matched)"=countsmatch[2,2][[1]])

# (d) Assemble final table
data_desc <- rbindlist(list(data_stats, counts), use.names=TRUE, fill=TRUE)

# (2) Final touches -------------------------------------------------------

# (a) Round values to 3 decimals
cols2 <- names(data_desc)[-1]
data_desc[, (cols2) := lapply(.SD, round, digits=2), .SDcols=cols2]

# (b) Erase meaningless stats of qualitative covariates
cols3 <- names(data_desc)[!(grepl("Mean", names(data_desc), fixed=TRUE)|grepl("Variance", names(data_desc), fixed=TRUE))][-1]
data_desc[covariate%in%c(cols[7:15]), (cols3) := NA_real_]

# (c) Order

# Columns
sorting_col <- c("covariate",
                 "Control Mean (Full)",     "Treated Mean (Full)",
                 "Control Variance (Full)", "Treated Variance (Full)",
                 "Control Median (Full)",   "Treated Median (Full)",
                 "Control 1Q (Full)",       "Treated 1Q (Full)",
                 "Control 3Q (Full)",       "Treated 3Q (Full)",
                 "Control Mean (Matched)",     "Treated Mean (Matched)",
                 "Control Variance (Matched)", "Treated Variance (Matched)",
                 "Control Median (Matched)",   "Treated Median (Matched)",
                 "Control 1Q (Matched)",       "Treated 1Q (Matched)",
                 "Control 3Q (Matched)",       "Treated 3Q (Matched)")
setcolorder(data_desc, sorting_col)

# Covariates
sorting <- c("age",
             "years_educ",
             "log_disp_income",
             "single",
             "married",
             "divorced",
             "with_children",
             "no_children",
             "sweden",
             "nsw",
             "renter",
             "owner",
             "length_stay",
             "pr_nonwhite",
             "log_median_disp_income",
             "N",
             "N_ind")
data_desc[, "covariate" := ordered(as.factor(covariate), levels=sorting)]
setkey(data_desc, covariate)

# (d) Rename columns
data_desc[covariate=="N", "covariate" := "Neigh. N inhabitants"]
data_desc[covariate=="age", "covariate" := "Age"]
data_desc[covariate=="divorced", "covariate" := "Divorced"]
data_desc[covariate=="log_disp_income", "covariate" := "Disposable income (log)"]
data_desc[covariate=="log_median_disp_income", "covariate" := "Neigh. median disp. income (log)"]
data_desc[covariate=="married", "covariate" := "Married"]
data_desc[covariate=="no_children", "covariate" := "No children"]
data_desc[covariate=="nsw", "covariate" := "EU-15/US/Canada"]
data_desc[covariate=="sweden", "covariate" := "Sweden"]
data_desc[covariate=="owner", "covariate" := "Owner"]
data_desc[covariate=="length_stay", "covariate" := "Length of stay"]
data_desc[covariate=="pr_nonwhite", "covariate" := "Neigh. pr. non-westerners"]
data_desc[covariate=="renter", "covariate" := "Renter"]
data_desc[covariate=="single", "covariate" := "Single"]
data_desc[covariate=="with_children", "covariate" := "With children"]
data_desc[covariate=="years_educ", "covariate" := "Years of education"]
data_desc[covariate=="N_ind", "covariate" := "N"]

# (3) Write 'table_desc.csv' ----------------------------------------------

fwrite(data_desc, file="Social Influence/R&R/table_desc.csv")

# End of the script -------------------------------------------------------
