# Supplementary material for: If you move, I move: The social influence effect on residential mobility
Source: PLoS One. 2022 Jul 6;17(7):e0270783. doi: 10.1371/journal.pone.0270783 (PMC9258896; doi:10.1371/journal.pone.0270783)
Supplement: S1 File — (ZIP) [file pone.0270783.s001.zip › Scripts/Causal Inference/5_Table.R]

# Title: Prepare OLS tables for 'Social Influence'                                 #
# Paper: If you move, I move - The social influence effect on residential mobility #
# Journal: PloSONE                                                                 #
# Version: 0.1                                                                     #
# Authors: �lex G. de la Prada and Eduardo Tapia                                   #
# Date of last update: 23/Nov/2021                                                 #
#----------------------------------------------------------------------------------#
#----------------------------------------------------------------------------------#

# (0) Setup ---------------------------------------------------------------

# Libraries
library(data.table)

# Dataset
att <- fread("data_att.csv")

# (1) Prepare ATT table ---------------------------------------------------

cols <- c("county", "experiment", "att_raw", "att", "do1", "do0", "stderr", "t", "pvalue")
table_att <- copy(att[, (cols), with=FALSE])

# Recode
table_att[,  c(3:6) := lapply(.SD, round, digits=3), .SDcols=3:6]
table_att[, "stderr" := round(stderr, digits=4)]
table_att[, c(8:9) := lapply(.SD, round, digits=2), .SDcols=8:9]
table_att[, "pvalue" := as.character(pvalue)]
table_att[pvalue==0, "pvalue" := "<0.001"]

# Column names
names(table_att) <- c("County",
                      "Groups", 
                      "ATT (Raw)",
                      "ATT (CEM-LPM)",
                      "moved_X=1", 
                      "moved_X=0", 
                      "Std. Error",
                      "T-value",
                      "P-value")

# (2) Write tables --------------------------------------------------------

fwrite(table_att, file="table_att.csv")

# End of the script -------------------------------------------------------
