# Supplementary material for: If you move, I move: The social influence effect on residential mobility
Source: PLoS One. 2022 Jul 6;17(7):e0270783. doi: 10.1371/journal.pone.0270783 (PMC9258896; doi:10.1371/journal.pone.0270783)
Supplement: S1 File — (ZIP) [file pone.0270783.s001.zip › Scripts/Causal Inference/6_1_Robustness.R]

# Title: Prepare registry data for 1st robustness checks in 'Social Influence'     #
# Paper: If you move, I move - The social influence effect on residential mobility #
# Journal: PloSONE                                                                 #
# Version: 0.1                                                                     #
# Authors: �lex G. de la Prada and Eduardo Tapia                                   #
# Date of last update: 23/Nov/2021                                                 #
#----------------------------------------------------------------------------------#
#----------------------------------------------------------------------------------#

# (A) Preprocess ----------------------------------------------------------

# (1) Prepare population
# Sample selection
vars <- c("year",         # 1) Individuals are observed at least three consecutive years
          "moved",        # 2) Individuals do not move during t and t+1 
          "ethnic",       # 3) Individuals are second-generation Swedes/EU-15 at t
          "family")       # 4) Robustness check: same family-type across 3-years
lead1vars <- paste("lead1", vars[vars!="ethnic"], sep="_")

dtsample <- copy(micro[, c("ID", vars), with=FALSE])
setkey(dtsample, ID, year)
dtsample[, (lead1vars) := shift(.SD, type="lead", n=1, fill=NA), by=ID, .SDcols=c(vars[vars!="ethnic"])]
dtsample[, "lead2_year" := shift(year, type="lead", n=2, fill=NA), by=ID]
dtsample[, "lead2_family" := shift(family, type="lead", n=2, fill=NA), by=ID] # Robustness check: same family-type across 3-years

# Apply filters
dtsample[, "to_include1" := fifelse((lead1_year==year+1)&(lead2_year==year+2), TRUE, FALSE)]
dtsample[, "to_include2" := fifelse(moved==0&lead1_moved==0, TRUE, FALSE)]
dtsample[, "to_include3" := fifelse(ethnic%in%c("sweden", "nsw"), TRUE, FALSE)]
dtsample[, "to_include4" := fifelse((lead1_family==family)&(lead2_family==family), TRUE, FALSE)] # Robustness check: same family-type across 3-years
dtsample <- dtsample[to_include1==TRUE&to_include2==TRUE&to_include3==TRUE&to_include4==TRUE]    # Robustness check: same family-type across 3-years
dtsample[, c(vars[vars!="year"], lead1vars, "lead2_year", "lead2_family", grep("^to_include", x=names(dtsample), value=TRUE)) := NULL]

# (2) Prepare outcomes
# Prepare dataset to work on
dtexp <- copy(micro[, c("ID", "year", "moved", areas, "westernmoved"), with=FALSE])
setkey(dtexp, ID, year)

# Dynamic assemble: allocate outcome (t+2) at the year of the covariates (t)
setkey(dtexp, ID, year)
dtexp[, "lead2_moved" := shift(moved, type="lead", n=2, fill=NA), by=ID]

# (3) Prepare interventions
# Create lag areas
lag_areas <- paste("lag1", areas, sep="_")
setkey(dtexp, ID, year)
dtexp[, (lag_areas) := shift(.SD, type="lag", n=1, fill=NA), by=ID, .SDcols=c(areas)]

for(i in 1:length(areas)){
  
  # Inmovers and Outmovers
  dtin <- dtexp[!is.na(get(areas[i])), .("inmov" = sum(westernmoved)), by=c(areas[i], "year")]
  dtout <- dtexp[!is.na(get(lag_areas[i])), .("outmov" = sum(westernmoved)), by=c(lag_areas[i], "year")]
  
  # Merge
  dtmov <- merge(dtin, dtout, by.x=c(areas[i], "year"), by.y=c(lag_areas[i], "year"), all=TRUE) # Full join
  names(dtmov)[names(dtmov)=="inmov"] <- paste("in_west", areas[i], sep="_")
  names(dtmov)[names(dtmov)=="outmov"] <- paste("out_west", areas[i], sep="_")
  
  dtexp <- merge(dtexp, dtmov, by=c(areas[i], "year"), all.x=TRUE) # Left join
  
}

# (a) Interventions: (a1) >=1 outmovers and 0 inmovers; (a2) no change
dtexp[out_west_BostrutaNr>0&in_west_BostrutaNr==0,  "tsocinfluence" := 1]
dtexp[out_west_BostrutaNr==0&in_west_BostrutaNr==0, "tsocinfluence" := 0]

# (b) Interventions: (b1) >=1 outmovers closer and not 0 farther; (b2) >=1 outmovers farther and 0 closer
dtexp[out_west_BostrutaNr>0&out_west_Bostruta400Nr==out_west_BostrutaNr&in_west_BostrutaNr==0&in_west_Bostruta400Nr==0,          "tmagdist1" := 1]
dtexp[out_west_BostrutaNr==0&out_west_Bostruta200Nr>0&in_west_BostrutaNr==0&in_west_Bostruta200Nr==0,                            "tmagdist1" := 0]
dtexp[out_west_Bostruta200Nr>0&out_west_Bostruta400Nr==out_west_Bostruta200Nr&in_west_Bostruta200Nr==0&in_west_Bostruta400Nr==0, "tmagdist2" := 1]
dtexp[out_west_Bostruta200Nr==0&out_west_Bostruta300Nr>0&in_west_Bostruta200Nr==0&in_west_Bostruta300Nr==0,                      "tmagdist2" := 0]
dtexp[out_west_Bostruta300Nr>0&out_west_Bostruta400Nr==out_west_Bostruta300Nr&in_west_Bostruta300Nr==0&in_west_Bostruta400Nr==0, "tmagdist3" := 1]
dtexp[out_west_Bostruta300Nr==0&out_west_Bostruta400Nr>0&in_west_Bostruta300Nr==0&in_west_Bostruta400Nr==0,                      "tmagdist3" := 0]

# (c) Interventions: (c1) >=n outmovers; (c2) <n outmovers
dtexp[out_west_BostrutaNr>=2&in_west_BostrutaNr==0, "tquantity1" := 1]
dtexp[out_west_BostrutaNr<2&in_west_BostrutaNr==0,  "tquantity1" := 0]
dtexp[out_west_BostrutaNr>=3&in_west_BostrutaNr==0, "tquantity2" := 1]
dtexp[out_west_BostrutaNr<3&in_west_BostrutaNr==0,  "tquantity2" := 0]
dtexp[out_west_BostrutaNr>=4&in_west_BostrutaNr==0, "tquantity3" := 1]
dtexp[out_west_BostrutaNr<4&in_west_BostrutaNr==0,  "tquantity3" := 0]

# Dynamic assemble: allocate interventions (t+1) at the year of the covariates (t)
treatments <- grep("^t", x=names(dtexp), value=TRUE)
lead1_treatments <- paste("lead1", treatments, sep="_")
setkey(dtexp, ID, year)
dtexp[, (lead1_treatments) := shift(.SD, type="lead", n=1, fill=NA), by=ID, .SDcols=c(treatments)]

# Remove columns
dtexp[, c("westernmoved", lag_areas, treatments, grep("^in_", x=names(dtexp), value=TRUE), grep("^out_", x=names(dtexp), value=TRUE)) := NULL]

# (4) Prepare covariates
# (a) Area-level covariates
for(i in 1:length(areas)){
  
  # Compute (1) pr. nonwestern; (2) median disposable income (logged); (3) Number of people living
  dtarea <- micro[, .("pr_nonwhite" = sum(nonwestern)/.N,
                      "log_median_disp_income" = log1p(as.numeric(median(disp_income))),
                      "N" = .N), by=c(areas[i], "year")]
  
  # Column names
  names(dtarea)[names(dtarea)=="pr_nonwhite"] <- paste("pr_nonwhite", areas[i], sep="_")
  names(dtarea)[names(dtarea)=="log_median_disp_income"] <- paste("log_median_disp_income", areas[i], sep="_")
  names(dtarea)[names(dtarea)=="N"] <- paste("N", areas[i], sep="_")
  
  # Allocate to working dataset
  dtexp <- merge(dtexp, dtarea, by=c(areas[i], "year"), all.x=TRUE) # Left joint
  dtexp[, areas[i] := NULL]
  
}

# (b) Individual-level covariates
ind_covs <- c("civil", "family", "ethnic", "age", "years_educ", "disp_income", "tenure_type", "stay")
dtexp <- merge(dtexp, micro[, c("ID", "year", ind_covs), with=FALSE], by=c("ID", "year"), all.x=TRUE) # Left join

# Transform 'disposable income' into log (add 1 to those with 0)
dtexp[, "log_disp_income" := log1p(disp_income)]
dtexp[, "disp_income" := NULL]

# Create 'length of stay' variable (number of years between movements)
dtexp[, "length_stay" := ave(stay, cumsum(stay==0), FUN=cumsum), by=ID]
dtexp[, "stay" := NULL]

# Transform qualitative covariates to factors
dtexp[, "civil" := as.factor(civil)][, "civil" := relevel(civil, ref="other")]
dtexp[, "family" := as.factor(family)][, "family" := relevel(family, ref="other")]
dtexp[, "ethnic" := as.factor(ethnic)][, "ethnic" := relevel(ethnic, ref="nsw")]
dtexp[, "tenure_type" := as.factor(tenure_type)][, "tenure_type" := relevel(tenure_type, ref="renter")]

# Final touches
ind_covs[ind_covs=="disp_income"] <- "log_disp_income"
ind_covs[ind_covs=="stay"] <- "length_stay"

# (5) Store each treatment into separate lists
data <- vector(mode="list", length=length(treatments))
for(i in 1:length(treatments)){
  
  # Determine area-level covariates
  if(substr(treatments[i], 1, 4)!="tmag") {area_covs <- grep("BostrutaNr$", x=names(dtexp), value=TRUE)}
  if(treatments[i]=="tmagdist1") {area_covs <- grep("BostrutaNr$", x=names(dtexp), value=TRUE)}
  if(treatments[i]=="tmagdist2") {area_covs <- grep("Bostruta200Nr$", x=names(dtexp), value=TRUE)}
  if(treatments[i]=="tmagdist3") {area_covs <- grep("Bostruta300Nr$", x=names(dtexp), value=TRUE)}
  
  # Determine all needed columns
  cols <- c("ID", 
            "year", 
            "lead2_moved", 
            lead1_treatments[i], 
            ind_covs, 
            area_covs)
  
  # Assign outcomes, treatments, and covariates to population of interest
  data[[i]] <- merge(dtsample, dtexp[!is.na(get(lead1_treatments[i])), c(cols), with=FALSE], by=c("ID", "year")) # Inner join
  
  # Rename area-level covariate names
  names(data[[i]])[grep("^pr_nonwhite", x=names(data[[i]]))] <- "pr_nonwhite"
  names(data[[i]])[grep("^log_median", x=names(data[[i]]))] <- "log_median_disp_income"
  names(data[[i]])[grep("^N", x=names(data[[i]]))] <- "N"
  
  # Remove factors not in use
  data[[i]] <- droplevels(data[[i]])
  
}

# Want to check number in treatment variable?
# for(i in 1:length(data)){print(data[[i]][, .N, by=c(lead1_treatments[i])])}

# Free memory
rm("dtin", "dtout", "dtmov", "dtarea", "dtexp", "dtsample") # Do not remove 'micro' since it chains with '6_Robustness2.R'

# (B) Apply coarsened exact matching --------------------------------------

todrop <- c("ID", "year", "lead2_moved", "weight")
for(i in 1:length(treatments)){
  
  print(paste0("Experiment: ", tclean[i]))
  years <- sort(unique(data[[i]]$year))
  
  for(t in years){
    
    # (1) Define bins
    cuts <- cem_cuts()
    groups <- cem_groups
    
    # (2) Apply CEM
    cem_matched <- cem(treatment=lead1_treatments[i],
                       data=data[[i]][year==t],
                       drop=todrop,
                       cutpoints=cuts,
                       grouping=groups)
    
    # (3) Store weights
    data[[i]][year==t, "weight" := cem_matched$w] # weights
  }
}

# (C) Weighted Linear Probability Model -----------------------------------

# (1) Apply average treatment effect
for(i in 1:length(data)){
  
  form <- as.formula(paste("lead2_moved", lead1_treatments[i], sep="~"))
  
  # (a) Raw
  fit <- summary(lm(form, data=data[[i]]))
  raw <- coefficients(fit)[2,1]
  
  # (b) CEM
  do1 <- data[[i]][get(lead1_treatments[i])==1, weighted.mean(lead2_moved, w=weight)]
  do0 <- data[[i]][get(lead1_treatments[i])==0, weighted.mean(lead2_moved, w=weight)]
  fit <- summary(lm(form, data=data[[i]], weights=weight))
  betas <- coefficients(fit)
  
  # Store results
  res <- list("experiment"=tclean[i],
              "att"=betas[2,1],
              "stderr"=betas[2,2],
              "t"=betas[2,3],
              "pvalue"=betas[2,4],
              "sigma"=fit$sigma,
              "att_raw"=raw,
              "do1"=do1,
              "do0"=do0)
  data_att <- if(i==1) {res} else {rbindlist(list(data_att, res), use.names=TRUE)}
}

# Heterogeneity across density
raw <- coefficients(summary(lm(lead2_moved~lead1_tsocinfluence, data=data[[1]][N<=15])))[2,1]
fit <- summary(lm(lead2_moved~lead1_tsocinfluence, data=data[[1]][N<=15], weights=weight))
betas <- coefficients(fit)
res1 <- list("experiment"="<=15",
             "att"=betas[2,1],
             "stderr"=betas[2,2],
             "t"=betas[2,3],
             "pvalue"=betas[2,4],
             "sigma"=fit$sigma,
             "att_raw"=raw)

raw <- coefficients(summary(lm(lead2_moved~lead1_tsocinfluence, data=data[[1]][N>15&N<=30])))[2,1]
fit <- summary(lm(lead2_moved~lead1_tsocinfluence, data=data[[1]][N>15&N<=30], weights=weight))
betas <- coefficients(fit)
res2 <- list("experiment"="[16-30]",
             "att"=betas[2,1],
             "stderr"=betas[2,2],
             "t"=betas[2,3],
             "pvalue"=betas[2,4],
             "sigma"=fit$sigma,
             "att_raw"=raw)

raw <- coefficients(summary(lm(lead2_moved~lead1_tsocinfluence, data=data[[1]][N>30])))[2,1]
fit <- summary(lm(lead2_moved~lead1_tsocinfluence, data=data[[1]][N>30], weights=weight))
betas <- coefficients(fit)
res3 <- list("experiment"=">30",
             "att"=betas[2,1],
             "stderr"=betas[2,2],
             "t"=betas[2,3],
             "pvalue"=betas[2,4],
             "sigma"=fit$sigma,
             "att_raw"=raw)

# Heterogeneity across ethnic compositions
raw <- coefficients(summary(lm(lead2_moved~lead1_tsocinfluence, data=data[[1]][pr_nonwhite==0])))[2,1]
fit <- summary(lm(lead2_moved~lead1_tsocinfluence, data=data[[1]][pr_nonwhite==0], weights=weight))
betas <- coefficients(fit)
res4 <- list("experiment"="0%",
             "att"=betas[2,1],
             "stderr"=betas[2,2],
             "t"=betas[2,3],
             "pvalue"=betas[2,4],
             "sigma"=fit$sigma,
             "att_raw"=raw)

raw <- coefficients(summary(lm(lead2_moved~lead1_tsocinfluence, data=data[[1]][pr_nonwhite>0&pr_nonwhite<=0.1])))[2,1]
fit <- summary(lm(lead2_moved~lead1_tsocinfluence, data=data[[1]][pr_nonwhite>0&pr_nonwhite<=0.1], weights=weight))
betas <- coefficients(fit)
res5 <- list("experiment"="(0-10%]",
             "att"=betas[2,1],
             "stderr"=betas[2,2],
             "t"=betas[2,3],
             "pvalue"=betas[2,4],
             "sigma"=fit$sigma,
             "att_raw"=raw)

raw <- coefficients(summary(lm(lead2_moved~lead1_tsocinfluence, data=data[[1]][pr_nonwhite>0.1])))[2,1]
fit <- summary(lm(lead2_moved~lead1_tsocinfluence, data=data[[1]][pr_nonwhite>0.1], weights=weight))
betas <- coefficients(fit)
res6 <- list("experiment"=">10%",
             "att"=betas[2,1],
             "stderr"=betas[2,2],
             "t"=betas[2,3],
             "pvalue"=betas[2,4],
             "sigma"=fit$sigma,
             "att_raw"=raw)

# Store results
data_att <- rbindlist(list(data_att, res1, res2, res3, res4, res5, res6), use.names=TRUE, fill=TRUE)

# Final touches
data_att[, "experiment" := ordered(as.factor(experiment), levels=tclean)]

# Write 'data_att.csv'
fwrite(data_att, file="Social Influence/Outputs/data_att_robust1.csv")

# End of the script -------------------------------------------------------
