# Supplementary material for: If you move, I move: The social influence effect on residential mobility
Source: PLoS One. 2022 Jul 6;17(7):e0270783. doi: 10.1371/journal.pone.0270783 (PMC9258896; doi:10.1371/journal.pone.0270783)
Supplement: S1 File — (ZIP) [file pone.0270783.s001.zip › Scripts/Causal Inference/README_CI.txt]

README_CI.txt
---------------------------------
This README file will guide you through the Causal Inference code submitted to PloSONE.

(1) INFO
---------------------------------
- Version: 0.1
- Authors: Àlex G. de la Prada and Eduardo Tapia
- Paper: If you move, I move - The social influence effect on residential mobility
- Journal: PloSONE
- Date of last update: 23/Nov/2021
- Required software: R (v4.1.2)
- Required packages: data.table, cem, ggplot2, patchwork, ggsignif

(2) WHAT DO THE SCRIPTS DO?
---------------------------------
The aim of the scripts is to prepare the Swedish register data, which is in long-format with each row being a unique individual-time observation (sorted) and each column storing a covariate, for applying Coarsened Exact Matching (CEM) and the Linear Probability Model (LPM) from which plots and tables are derived. Due to confidentiality reasons, we are not allowed to share the data. However, along with the descriptives available in the paper, we provide with a brief description of what each script does as follows.

- 1_Preprocess.R: As how are the data available to us, some manipulations must be in place in order to make the data suitable for analysis. This is exactly the job of this script. In a nutshell, it takes the registry data and assembles it to (1) analyze the population of interest, (2) create the treatment variables, (3) compute the value of the neighborhood-level covariates, and (4) order it so that each observation represents a matching trial (see paper). Individual-level covariates are mostly already available in the registers, and few or none manipulations are necessary. The result of the script is a list with n-data.tables, one for each treatment to analyse.

- 2_Match.R: As its name indicates, this script deals with the matching procedure using the CEM algorithm. In addition, it assesses CEM's performance by computing its diagnostics and plotting them (Fig A1, Fig A2, and Fig A3 found in the SUPPLEMENTARY MATERIALS). The main outcome of this script is a column added to each data.table with the CEM weights for each individual and matching trial (see paper).

- 3_1_Analyze.R: This file is responsible to (1) apply the LPM, the (2) Clogg et al. (1995) method of statistical significance between non-nested OLS models, and (3) plot the results for Stockholm county. It creates Fig 1-5 available in RESULTS.

- 3_2_Analyze.R: This file is responsible to (1) apply the LPM, the (2) Clogg et al. (1995) method of statistical significance between non-nested OLS models, and (3) plot the results for Göteborg and Malmö counties. It creates Fig 6 available in RESULTS. As can be seen, it is mostly the same as 3_1_Analyse.R.

- 4_ Descriptives.R: This file is responsible to generating the descriptive statistics found in Table 1 and Table 2 in the DATA & METHODS section of the paper, as well as for those found in Table A4 and Table A5, and Table A6 and Table A7 in the SUPPLEMENTARY MATERIALS.

- 5_Table.R: This file creates Table A1, Table A2, and Table A3 corresponding to the beta coefficients available in the SUPPLEMENTARY MATERIALS.

- 6_1_Robustness.R: This file creates Table A8 in the SUPPLEMENTARY MATERIALS.

- 6_2_Robustness.R: This file creates Table A9 in the SUPPLEMENTARY MATERIALS.

---------------------------------
End of the README file.
---------------------------------
